# Supplementary material for: A Modeling-Derived Hypothesis on Chronicity in Respiratory Diseases: Desensitized Pathogen Recognition Secondary to Hyperactive IRAK/TRAF6 Signaling
Source: PLoS One. 2009 Apr 24;4(4):e5332. doi: 10.1371/journal.pone.0005332 (PMC2669711; doi:10.1371/journal.pone.0005332)
Supplement: Model S1 — The IRAK/TRAF6 model in the SBML format. Quantitative (internal and external) enzyme kinetics data and literature knowledge on structure of the signaling pathways were incorporated to construct a parameterized IRAK/TRAF6 model [34] (Hekmad-Nejad, manuscript in preparation; Zhang et al, proceeding I04 at ICSB 2007). The core IRAK enzymatic reactions were the best characterized part of the model, with other parts estimated based on constraints from the literature. The parameter sets were rested close to the state switch between State 0 and State 1. (0.01 MB ZIP) [file pone.0005332.s001.zip]

Archive with 1 entries (1 files):
- Model_S1.xml
