# Supplementary material for: A Modeling-Derived Hypothesis on Chronicity in Respiratory Diseases: Desensitized Pathogen Recognition Secondary to Hyperactive IRAK/TRAF6 Signaling
Source: PLoS One. 2009 Apr 24;4(4):e5332. doi: 10.1371/journal.pone.0005332 (PMC2669711; doi:10.1371/journal.pone.0005332)
Supplement: Model S1 — The IRAK/TRAF6 model in the SBML format. Quantitative (internal and external) enzyme kinetics data and literature knowledge on structure of the signaling pathways were incorporated to construct a parameterized IRAK/TRAF6 model [34] (Hekmad-Nejad, manuscript in preparation; Zhang et al, proceeding I04 at ICSB 2007). The core IRAK enzymatic reactions were the best characterized part of the model, with other parts estimated based on constraints from the literature. The parameter sets were rested close to the state switch between State 0 and State 1. (0.01 MB ZIP) [file pone.0005332.s001.zip › Model_S1.xml]

<?xml version="1.0" encoding="UTF-8"?>
<!-- Created by XMLPrettyPrinter on 12/21/2008 from JDesigner 2.1c -->
<sbml xmlns = "http://www.sbml.org/sbml/level2" level = "2" version = "1" xmlns:jd2 = "http://www.sys-bio.org/sbml/jd2">
   <!--                     -->
   <!--  Model Starts Here  -->
   <!--                     -->
   <model id = "Id_not_set" name = "Display name not set">
      <annotation>
         <jd2:JDesignerLayout version = "2.0" MajorVersion = "2" MinorVersion = "1c" BuildVersion = "44"
                              xmlns:jd2 = "http://www.sys-bio.org/sbml/jd2">
            <jd2:header>
               <jd2:VersionHeader JDesignerVersion = "2.0"/>
               <jd2:ModelHeader Author = "Author not set" ModelVersion = "0.0" ModelTitle = "Display name not set"/>
               <jd2:TimeCourseDetails timeStart = "0" timeEnd = "50000" numberOfPoints = "1000"/>
            </jd2:header>
            <jd2:JDGraphicsHeader BackGroundColor = "FFF4F4F4"/>
            <jd2:listOfCompartments>
               <jd2:compartment id = "compartment" size = "1" visible = "false">
                  <jd2:boundingBox x = "0" y = "0" w = "64" h = "64"/>
                  <jd2:membraneStyle thickness = "12" color = "FFFFA500"/>
                  <jd2:interiorStyle color = "FFFFEEEE"/>
                  <jd2:text value = "compartment" visible = "true">
                     <jd2:position rx = "1" ry = "48"/>
                     <jd2:font fontName = "Arial" fontSize = "8" fontStyle = "" fontColor = "FF000000"/>
                  </jd2:text>
               </jd2:compartment>
               <jd2:compartment id = "cell" size = "1" visible = "true">
                  <jd2:boundingBox x = "123" y = "93" w = "586" h = "410"/>
                  <jd2:membraneStyle thickness = "10" color = "FF00CCFF"/>
                  <jd2:interiorStyle color = "FFEEEEEE"/>
                  <jd2:text value = "cell" visible = "false">
                     <jd2:position rx = "24" ry = "48"/>
                     <jd2:font fontName = "Arial" fontSize = "8" fontStyle = "" fontColor = "FF000000"/>
                  </jd2:text>
               </jd2:compartment>
            </jd2:listOfCompartments>
            <jd2:listOfSpecies>
               <jd2:species id = "IRAK4_a" boundaryCondition = "false" compartment = "cell" initialConcentration = "0">
                  <jd2:boundingBox x = "280" y = "111"/>
                  <jd2:text value = "IRAK4_a" visible = "false">
                     <jd2:position rx = "3" ry = "9"/>
                     <jd2:font fontName = "Arial" fontSize = "8" fontStyle = "" fontColor = "FF000000"/>
                  </jd2:text>
                  <jd2:complex id = "C3641095" w = "56" h = "33" boundarySpeciesStyle = "bsVertVice"
                               boundaryStyleColor = "FF0C0000" captionPosition = "npCenter">
                     <jd2:subunit shape = "suCircle">
                        <jd2:boundingBox rx = "0" ry = "0" w = "56" h = "33"/>
                        <jd2:text value = "IRAK4 active" visible = "true">
                           <jd2:position rx = "-3" ry = "9"/>
                           <jd2:font fontName = "Arial" fontSize = "8" fontColor = "FF000000" fontStyle = ""/>
                        </jd2:text>
                        <jd2:color scheme = "gtLinear" startColor = "FFFF9900" endColor = "FFFFFFFF"/>
                        <jd2:edgeStyle color = "FF969696" thickness = "1" stroke = "dsSolid"/>
                     </jd2:subunit>
                  </jd2:complex>
               </jd2:species>
               <jd2:species id = "IRAK4_IRAK1" boundaryCondition = "false" compartment = "cell" initialConcentration = "0">
                  <jd2:boundingBox x = "317" y = "156"/>
                  <jd2:text value = "IRAK4_IRAK1" visible = "false">
                     <jd2:position rx = "9" ry = "8"/>
                     <jd2:font fontName = "Arial" fontSize = "8" fontStyle = "" fontColor = "FF000000"/>
                  </jd2:text>
                  <jd2:complex id = "C3641095" w = "93" h = "31" boundarySpeciesStyle = "bsVertVice"
                               boundaryStyleColor = "FF0C0000" captionPosition = "npCenter">
                     <jd2:subunit shape = "suCircle">
                        <jd2:boundingBox rx = "0" ry = "0" w = "46" h = "31"/>
                        <jd2:text value = "IRAK1" visible = "true">
                           <jd2:position rx = "8" ry = "8"/>
                           <jd2:font fontName = "Arial" fontSize = "8" fontColor = "FF000000" fontStyle = ""/>
                        </jd2:text>
                        <jd2:color scheme = "gtLinear" startColor = "FF99CC00" endColor = "FFFFFFFF"/>
                        <jd2:edgeStyle color = "FF969696" thickness = "1" stroke = "dsSolid"/>
                     </jd2:subunit>
                     <jd2:subunit shape = "suCircle">
                        <jd2:boundingBox rx = "45" ry = "0" w = "46" h = "31"/>
                        <jd2:text value = "IRAK4" visible = "true">
                           <jd2:position rx = "8" ry = "8"/>
                           <jd2:font fontName = "Arial" fontSize = "8" fontColor = "FF000000" fontStyle = ""/>
                        </jd2:text>
                        <jd2:color scheme = "gtLinear" startColor = "FFFF9900" endColor = "FFFFFFFF"/>
                        <jd2:edgeStyle color = "FF969696" thickness = "1" stroke = "dsSolid"/>
                     </jd2:subunit>
                  </jd2:complex>
               </jd2:species>
               <jd2:species id = "IRAK4_IRAK1_pp" boundaryCondition = "false" compartment = "cell" initialConcentration = "0">
                  <jd2:boundingBox x = "301" y = "373"/>
                  <jd2:text value = "IRAK4_IRAK1_pp" visible = "false">
                     <jd2:position rx = "1" ry = "9"/>
                     <jd2:font fontName = "Arial" fontSize = "8" fontStyle = "" fontColor = "FF000000"/>
                  </jd2:text>
                  <jd2:complex id = "C3641095" w = "98" h = "33" boundarySpeciesStyle = "bsVertVice"
                               boundaryStyleColor = "FF0C0000" captionPosition = "npCenter">
                     <jd2:subunit shape = "suCircle">
                        <jd2:boundingBox rx = "0" ry = "0" w = "49" h = "33"/>
                        <jd2:text value = "IRAK1" visible = "true">
                           <jd2:position rx = "9" ry = "9"/>
                           <jd2:font fontName = "Arial" fontSize = "8" fontColor = "FF000000" fontStyle = ""/>
                        </jd2:text>
                        <jd2:color scheme = "gtLinear" startColor = "FF008000" endColor = "FFFFFFFF"/>
                        <jd2:edgeStyle color = "FF969696" thickness = "1" stroke = "dsSolid"/>
                     </jd2:subunit>
                     <jd2:subunit shape = "suCircle">
                        <jd2:boundingBox rx = "48" ry = "0" w = "49" h = "33"/>
                        <jd2:text value = "IRAK4" visible = "true">
                           <jd2:position rx = "9" ry = "9"/>
                           <jd2:font fontName = "Arial" fontSize = "8" fontColor = "FF000000" fontStyle = ""/>
                        </jd2:text>
                        <jd2:listOfCovalentSites>
                           <jd2:covalentSite type = "ctP" startColor = "FFFFFFFF" endColor = "FFFFFFFF" edgeColor = "FF000000"
                                             gradientType = "gtNone">
                              <jd2:position rx = "-44" ry = "2" w = "16" h = "16"/>
                           </jd2:covalentSite>
                           <jd2:covalentSite type = "ctP" startColor = "FFFFFFFF" endColor = "FFFFFFFF" edgeColor = "FF000000"
                                             gradientType = "gtNone">
                              <jd2:position rx = "-45" ry = "15" w = "16" h = "16"/>
                           </jd2:covalentSite>
                        </jd2:listOfCovalentSites>
                        <jd2:color scheme = "gtLinear" startColor = "FFFF9900" endColor = "FFFFFFFF"/>
                        <jd2:edgeStyle color = "FF969696" thickness = "1" stroke = "dsSolid"/>
                     </jd2:subunit>
                  </jd2:complex>
               </jd2:species>
               <jd2:species id = "IRAK1_pp" boundaryCondition = "false" compartment = "cell" initialConcentration = "0">
                  <jd2:boundingBox x = "434" y = "410"/>
                  <jd2:text value = "IRAK1_pp" visible = "false">
                     <jd2:position rx = "1" ry = "9"/>
                     <jd2:font fontName = "Arial" fontSize = "8" fontStyle = "" fontColor = "FF000000"/>
                  </jd2:text>
                  <jd2:complex id = "C3641095" w = "58" h = "32" boundarySpeciesStyle = "bsVertVice"
                               boundaryStyleColor = "FF0C0000" captionPosition = "npCenter">
                     <jd2:subunit shape = "suCircle">
                        <jd2:boundingBox rx = "0" ry = "0" w = "58" h = "32"/>
                        <jd2:text value = "IRAK1" visible = "true">
                           <jd2:position rx = "14" ry = "9"/>
                           <jd2:font fontName = "Arial" fontSize = "8" fontColor = "FF000000" fontStyle = ""/>
                        </jd2:text>
                        <jd2:listOfCovalentSites>
                           <jd2:covalentSite type = "ctP" startColor = "FFFFFFFF" endColor = "FFFFFFFF" edgeColor = "FF000000"
                                             gradientType = "gtNone">
                              <jd2:position rx = "-11" ry = "7" w = "16" h = "16"/>
                           </jd2:covalentSite>
                           <jd2:covalentSite type = "ctP" startColor = "FFFFFFFF" endColor = "FFFFFFFF" edgeColor = "FF000000"
                                             gradientType = "gtNone">
                              <jd2:position rx = "-7" ry = "24" w = "16" h = "16"/>
                           </jd2:covalentSite>
                        </jd2:listOfCovalentSites>
                        <jd2:color scheme = "gtLinear" startColor = "FF008000" endColor = "FFFFFFFF"/>
                        <jd2:edgeStyle color = "FF969696" thickness = "1" stroke = "dsSolid"/>
                     </jd2:subunit>
                  </jd2:complex>
               </jd2:species>
               <jd2:species id = "IRAK4_IRAK1_p" boundaryCondition = "false" compartment = "cell" initialConcentration = "0">
                  <jd2:boundingBox x = "282" y = "264"/>
                  <jd2:text value = "IRAK4_IRAK1_p" visible = "false">
                     <jd2:position rx = "1" ry = "9"/>
                     <jd2:font fontName = "Arial" fontSize = "8" fontStyle = "" fontColor = "FF000000"/>
                  </jd2:text>
                  <jd2:complex id = "C3641095" w = "92" h = "33" boundarySpeciesStyle = "bsVertVice"
                               boundaryStyleColor = "FF0C0000" captionPosition = "npCenter">
                     <jd2:subunit shape = "suCircle">
                        <jd2:boundingBox rx = "0" ry = "0" w = "46" h = "33"/>
                        <jd2:text value = "IRAK1" visible = "true">
                           <jd2:position rx = "8" ry = "9"/>
                           <jd2:font fontName = "Arial" fontSize = "8" fontColor = "FF000000" fontStyle = ""/>
                        </jd2:text>
                        <jd2:color scheme = "gtLinear" startColor = "FF339966" endColor = "FFFFFFFF"/>
                        <jd2:edgeStyle color = "FF969696" thickness = "1" stroke = "dsSolid"/>
                     </jd2:subunit>
                     <jd2:subunit shape = "suCircle">
                        <jd2:boundingBox rx = "45" ry = "0" w = "46" h = "33"/>
                        <jd2:text value = "IRAK4" visible = "true">
                           <jd2:position rx = "8" ry = "9"/>
                           <jd2:font fontName = "Arial" fontSize = "8" fontColor = "FF000000" fontStyle = ""/>
                        </jd2:text>
                        <jd2:listOfCovalentSites>
                           <jd2:covalentSite type = "ctP" startColor = "FFFFFFFF" endColor = "FFFFFFFF" edgeColor = "FF000000"
                                             gradientType = "gtNone">
                              <jd2:position rx = "-44" ry = "2" w = "16" h = "16"/>
                           </jd2:covalentSite>
                        </jd2:listOfCovalentSites>
                        <jd2:color scheme = "gtLinear" startColor = "FFFF9900" endColor = "FFFFFFFF"/>
                        <jd2:edgeStyle color = "FF969696" thickness = "1" stroke = "dsSolid"/>
                     </jd2:subunit>
                  </jd2:complex>
               </jd2:species>
               <jd2:species id = "IRAK1" boundaryCondition = "false" compartment = "cell" initialConcentration = "0.08">
                  <jd2:boundingBox x = "425" y = "123"/>
                  <jd2:text value = "IRAK1" visible = "false">
                     <jd2:position rx = "3" ry = "9"/>
                     <jd2:font fontName = "Arial" fontSize = "8" fontStyle = "" fontColor = "FF000000"/>
                  </jd2:text>
                  <jd2:complex id = "C3641095" w = "44" h = "33" boundarySpeciesStyle = "bsVertVice"
                               boundaryStyleColor = "FF0C0000" captionPosition = "npCenter">
                     <jd2:subunit shape = "suCircle">
                        <jd2:boundingBox rx = "0" ry = "0" w = "44" h = "33"/>
                        <jd2:text value = "IRAK1" visible = "true">
                           <jd2:position rx = "7" ry = "9"/>
                           <jd2:font fontName = "Arial" fontSize = "8" fontColor = "FF000000" fontStyle = ""/>
                        </jd2:text>
                        <jd2:color scheme = "gtRadial" startColor = "FF99CC00" endColor = "FFFFFFFF"/>
                        <jd2:edgeStyle color = "FF969696" thickness = "1" stroke = "dsSolid"/>
                     </jd2:subunit>
                  </jd2:complex>
               </jd2:species>
               <jd2:species id = "TRAF6" boundaryCondition = "false" compartment = "cell" initialConcentration = "0.1">
                  <jd2:boundingBox x = "641" y = "376"/>
                  <jd2:text value = "TRAF6" visible = "false">
                     <jd2:position rx = "3" ry = "9"/>
                     <jd2:font fontName = "Arial" fontSize = "8" fontStyle = "" fontColor = "FF000000"/>
                  </jd2:text>
                  <jd2:complex id = "C3641095" w = "47" h = "32" boundarySpeciesStyle = "bsVertVice"
                               boundaryStyleColor = "FF0C0000" captionPosition = "npCenter">
                     <jd2:subunit shape = "suRoundSquare">
                        <jd2:boundingBox rx = "0" ry = "0" w = "47" h = "32"/>
                        <jd2:text value = "TRAF6" visible = "true">
                           <jd2:position rx = "7" ry = "9"/>
                           <jd2:font fontName = "Arial" fontSize = "8" fontColor = "FF000000" fontStyle = ""/>
                        </jd2:text>
                        <jd2:color scheme = "gtLinear" startColor = "FFFFFF00" endColor = "FFFFFFFF"/>
                        <jd2:edgeStyle color = "FF969696" thickness = "1" stroke = "dsSolid"/>
                     </jd2:subunit>
                  </jd2:complex>
               </jd2:species>
               <jd2:species id = "IL8" boundaryCondition = "false" compartment = "compartment" initialConcentration = "0">
                  <jd2:boundingBox x = "557" y = "13"/>
                  <jd2:text value = "IL8" visible = "false">
                     <jd2:position rx = "2" ry = "28"/>
                     <jd2:font fontName = "Arial" fontSize = "8" fontStyle = "" fontColor = "FF000000"/>
                  </jd2:text>
                  <jd2:complex id = "DefaultMolecule" w = "24" h = "24" boundarySpeciesStyle = "bsBox"
                               boundaryStyleColor = "FF0000FF" captionPosition = "npBottom">
                     <jd2:subunit shape = "suRoundSquare">
                        <jd2:boundingBox rx = "0" ry = "0" w = "24" h = "24"/>
                        <jd2:text value = "IL-8" visible = "true">
                           <jd2:position rx = "3" ry = "5"/>
                           <jd2:font fontName = "Arial" fontSize = "8" fontColor = "FF000000" fontStyle = ""/>
                        </jd2:text>
                        <jd2:color scheme = "gtLinear" startColor = "FFCCFFFF" endColor = "FFFFFFFF"/>
                        <jd2:edgeStyle color = "FF969696" thickness = "1" stroke = "dsSolid"/>
                     </jd2:subunit>
                  </jd2:complex>
               </jd2:species>
               <jd2:species id = "IRAK1_TRAF6" boundaryCondition = "false" compartment = "cell" initialConcentration = "0">
                  <jd2:boundingBox x = "623" y = "168"/>
                  <jd2:text value = "IRAK1_TRAF6" visible = "false">
                     <jd2:position rx = "2" ry = "25"/>
                     <jd2:font fontName = "Arial" fontSize = "8" fontStyle = "" fontColor = "FF000000"/>
                  </jd2:text>
                  <jd2:complex id = "C3641095" w = "83" h = "64" boundarySpeciesStyle = "bsVertVice"
                               boundaryStyleColor = "FF0C0000" captionPosition = "npCenter">
                     <jd2:subunit shape = "suCircle">
                        <jd2:boundingBox rx = "0" ry = "0" w = "58" h = "33"/>
                        <jd2:text value = "IRAK1" visible = "true">
                           <jd2:position rx = "14" ry = "9"/>
                           <jd2:font fontName = "Arial" fontSize = "8" fontColor = "FF000000" fontStyle = ""/>
                        </jd2:text>
                        <jd2:listOfCovalentSites>
                           <jd2:covalentSite type = "ctP" startColor = "FFFFFFFF" endColor = "FFFFFFFF" edgeColor = "FF000000"
                                             gradientType = "gtNone">
                              <jd2:position rx = "-11" ry = "7" w = "16" h = "16"/>
                           </jd2:covalentSite>
                           <jd2:covalentSite type = "ctP" startColor = "FFFFFFFF" endColor = "FFFFFFFF" edgeColor = "FF000000"
                                             gradientType = "gtNone">
                              <jd2:position rx = "-7" ry = "24" w = "16" h = "16"/>
                           </jd2:covalentSite>
                        </jd2:listOfCovalentSites>
                        <jd2:color scheme = "gtLinear" startColor = "FF008000" endColor = "FFFFFFFF"/>
                        <jd2:edgeStyle color = "FF969696" thickness = "1" stroke = "dsSolid"/>
                     </jd2:subunit>
                     <jd2:subunit shape = "suRoundSquare">
                        <jd2:boundingBox rx = "26" ry = "32" w = "55" h = "32"/>
                        <jd2:text value = "TRAF6" visible = "true">
                           <jd2:position rx = "11" ry = "9"/>
                           <jd2:font fontName = "Arial" fontSize = "8" fontColor = "FF000000" fontStyle = ""/>
                        </jd2:text>
                        <jd2:color scheme = "gtLinear" startColor = "FFCCFFFF" endColor = "FFFFFF00"/>
                        <jd2:edgeStyle color = "FF969696" thickness = "1" stroke = "dsSolid"/>
                     </jd2:subunit>
                  </jd2:complex>
               </jd2:species>
               <jd2:species id = "IRAK4" boundaryCondition = "false" compartment = "cell" initialConcentration = "0.1">
                  <jd2:boundingBox x = "160" y = "113"/>
                  <jd2:text value = "IRAK4" visible = "false">
                     <jd2:position rx = "3" ry = "9"/>
                     <jd2:font fontName = "Arial" fontSize = "8" fontStyle = "" fontColor = "FF000000"/>
                  </jd2:text>
                  <jd2:complex id = "C3641095" w = "44" h = "33" boundarySpeciesStyle = "bsVertVice"
                               boundaryStyleColor = "FF0C0000" captionPosition = "npCenter">
                     <jd2:subunit shape = "suCircle">
                        <jd2:boundingBox rx = "0" ry = "0" w = "44" h = "33"/>
                        <jd2:text value = "IRAK4 Inactive" visible = "true">
                           <jd2:position rx = "-13" ry = "9"/>
                           <jd2:font fontName = "Arial" fontSize = "8" fontColor = "FF000000" fontStyle = ""/>
                        </jd2:text>
                        <jd2:color scheme = "gtLinear" startColor = "FF00FF00" endColor = "FFFFFFFF"/>
                        <jd2:edgeStyle color = "FF969696" thickness = "1" stroke = "dsSolid"/>
                     </jd2:subunit>
                  </jd2:complex>
               </jd2:species>
               <jd2:species id = "Stimulus" boundaryCondition = "false" compartment = "compartment" initialConcentration = "0.05">
                  <jd2:boundingBox x = "101" y = "18"/>
                  <jd2:text value = "Stimulus" visible = "false">
                     <jd2:position rx = "3" ry = "5"/>
                     <jd2:font fontName = "Arial" fontSize = "8" fontStyle = "" fontColor = "FF000000"/>
                  </jd2:text>
                  <jd2:complex id = "DefaultMolecule" w = "53" h = "24" boundarySpeciesStyle = "bsBox"
                               boundaryStyleColor = "FF0000FF" captionPosition = "npCenter">
                     <jd2:subunit shape = "suRoundSquare">
                        <jd2:boundingBox rx = "0" ry = "0" w = "53" h = "24"/>
                        <jd2:text value = "Stimulus" visible = "true">
                           <jd2:position rx = "6" ry = "5"/>
                           <jd2:font fontName = "Arial" fontSize = "8" fontColor = "FF000000" fontStyle = ""/>
                        </jd2:text>
                        <jd2:color scheme = "gtLinear" startColor = "FFCCFFCC" endColor = "FFFFFFFF"/>
                        <jd2:edgeStyle color = "FF969696" thickness = "1" stroke = "dsSolid"/>
                     </jd2:subunit>
                  </jd2:complex>
               </jd2:species>
               <jd2:species id = "_Source_" boundaryCondition = "true" compartment = "compartment" initialConcentration = "0.2">
                  <jd2:boundingBox x = "538" y = "111"/>
                  <jd2:text value = "_Source_" visible = "true">
                     <jd2:position rx = "4" ry = "9"/>
                     <jd2:font fontName = "Arial" fontSize = "8" fontStyle = "" fontColor = "FF000000"/>
                  </jd2:text>
                  <jd2:complex id = "DefaultMolecule" w = "61" h = "32" boundarySpeciesStyle = "bsBox"
                               boundaryStyleColor = "FF0000FF" captionPosition = "npCenter">
                     <jd2:subunit shape = "suRoundSquare">
                        <jd2:boundingBox rx = "0" ry = "0" w = "61" h = "32"/>
                        <jd2:text value = "S1" visible = "false">
                           <jd2:position rx = "24" ry = "9"/>
                           <jd2:font fontName = "Arial" fontSize = "8" fontColor = "FF000000" fontStyle = ""/>
                        </jd2:text>
                        <jd2:color scheme = "gtLinear" startColor = "FFCCFFFF" endColor = "FFFFFFFF"/>
                        <jd2:edgeStyle color = "FF969696" thickness = "1" stroke = "dsSolid"/>
                     </jd2:subunit>
                  </jd2:complex>
               </jd2:species>
               <jd2:species id = "_Waste_" boundaryCondition = "true" compartment = "compartment" initialConcentration = "10000">
                  <jd2:boundingBox x = "504" y = "517"/>
                  <jd2:text value = "_Waste_" visible = "true">
                     <jd2:position rx = "4" ry = "9"/>
                     <jd2:font fontName = "Arial" fontSize = "8" fontStyle = "" fontColor = "FF000000"/>
                  </jd2:text>
                  <jd2:complex id = "DefaultMolecule" w = "57" h = "32" boundarySpeciesStyle = "bsBox"
                               boundaryStyleColor = "FF0000FF" captionPosition = "npCenter">
                     <jd2:subunit shape = "suRoundSquare">
                        <jd2:boundingBox rx = "0" ry = "0" w = "57" h = "32"/>
                        <jd2:text value = "S1" visible = "false">
                           <jd2:position rx = "22" ry = "9"/>
                           <jd2:font fontName = "Arial" fontSize = "8" fontColor = "FF000000" fontStyle = ""/>
                        </jd2:text>
                        <jd2:color scheme = "gtLinear" startColor = "FFCCFFFF" endColor = "FFFFFFFF"/>
                        <jd2:edgeStyle color = "FF969696" thickness = "1" stroke = "dsSolid"/>
                     </jd2:subunit>
                  </jd2:complex>
               </jd2:species>
               <jd2:species id = "ATP" boundaryCondition = "true" compartment = "compartment" initialConcentration = "3000">
                  <jd2:boundingBox x = "470" y = "199"/>
                  <jd2:text value = "ATP" visible = "true">
                     <jd2:position rx = "4" ry = "5"/>
                     <jd2:font fontName = "Arial" fontSize = "8" fontStyle = "" fontColor = "FF000000"/>
                  </jd2:text>
                  <jd2:complex id = "DefaultMolecule" w = "34" h = "24" boundarySpeciesStyle = "bsBox"
                               boundaryStyleColor = "FF0000FF" captionPosition = "npCenter">
                     <jd2:subunit shape = "suRoundSquare">
                        <jd2:boundingBox rx = "0" ry = "0" w = "34" h = "24"/>
                        <jd2:text value = "S1" visible = "false">
                           <jd2:position rx = "11" ry = "5"/>
                           <jd2:font fontName = "Arial" fontSize = "8" fontColor = "FF000000" fontStyle = ""/>
                        </jd2:text>
                        <jd2:color scheme = "gtLinear" startColor = "FFCCFFFF" endColor = "FFFFFFFF"/>
                        <jd2:edgeStyle color = "FF969696" thickness = "1" stroke = "dsSolid"/>
                     </jd2:subunit>
                  </jd2:complex>
               </jd2:species>
               <jd2:species id = "ADP" boundaryCondition = "true" compartment = "compartment" initialConcentration = "3000">
                  <jd2:boundingBox x = "462" y = "319"/>
                  <jd2:text value = "ADP" visible = "true">
                     <jd2:position rx = "3" ry = "5"/>
                     <jd2:font fontName = "Arial" fontSize = "8" fontStyle = "" fontColor = "FF000000"/>
                  </jd2:text>
                  <jd2:complex id = "DefaultMolecule" w = "35" h = "24" boundarySpeciesStyle = "bsBox"
                               boundaryStyleColor = "FF0000FF" captionPosition = "npCenter">
                     <jd2:subunit shape = "suRoundSquare">
                        <jd2:boundingBox rx = "0" ry = "0" w = "35" h = "24"/>
                        <jd2:text value = "S1" visible = "false">
                           <jd2:position rx = "11" ry = "5"/>
                           <jd2:font fontName = "Arial" fontSize = "8" fontColor = "FF000000" fontStyle = ""/>
                        </jd2:text>
                        <jd2:color scheme = "gtLinear" startColor = "FFCCFFFF" endColor = "FFFFFFFF"/>
                        <jd2:edgeStyle color = "FF969696" thickness = "1" stroke = "dsSolid"/>
                     </jd2:subunit>
                  </jd2:complex>
               </jd2:species>
            </jd2:listOfSpecies>
            <jd2:listOfReactions>
               <jd2:reaction id = "J0" reversible = "false">
                  <jd2:listOfReactants>
                     <jd2:speciesReference species = "IRAK4" stoichiometry = "1"/>
                  </jd2:listOfReactants>
                  <jd2:listOfProducts>
                     <jd2:speciesReference species = "IRAK4_a" stoichiometry = "1"/>
                  </jd2:listOfProducts>
                  <jd2:listOfModifierEdges>
                     <jd2:modifierEdge>
                        <jd2:speciesReference species = "Stimulus"/>
                        <jd2:destinationReaction name = "J0" regulatorType = "rtPositive" relativePosition = "0.4" destinationArcId = "0"
                                                 destinationLineSegmentId = "0"/>
                        <jd2:display lineThickness = "2" lineColor = "FFFF00FF" lineDashStyle = "dsSolid" positiveMarkerStyle = "rmEmptyCircle">
                           <jd2:lineType type = "ltLine">
                              <jd2:pt x = "127" y = "30" type = "modifier" speciesRef = "Stimulus"/>
                              <jd2:pt x = "232" y = "108"/>
                           </jd2:lineType>
                        </jd2:display>
                     </jd2:modifierEdge>
                     <jd2:modifierEdge>
                        <jd2:speciesReference species = "IL8"/>
                        <jd2:destinationReaction name = "J0" regulatorType = "rtPositive" relativePosition = "0.515789473684211" destinationArcId = "0"
                                                 destinationLineSegmentId = "0"/>
                        <jd2:display lineThickness = "2" lineColor = "FFFFCC00" lineDashStyle = "dsSolid" positiveMarkerStyle = "rmEmptyCircle">
                           <jd2:lineType type = "ltLine">
                              <jd2:pt x = "569" y = "25" type = "modifier" speciesRef = "IL8"/>
                              <jd2:pt x = "243" y = "108"/>
                           </jd2:lineType>
                        </jd2:display>
                     </jd2:modifierEdge>
                  </jd2:listOfModifierEdges>
                  <jd2:kineticLaw type = "explicit">
                     <jd2:rateEquation value = "J0_k*IRAK4*Stimulus+J0_k2*IL8*IRAK4"/>
                     <jd2:listOfSymbols>
                        <jd2:parameter id = "J0_k" value = "0.12"/>
                        <jd2:parameter id = "J0_k2" value = "0.1"/>
                     </jd2:listOfSymbols>
                  </jd2:kineticLaw>
                  <jd2:display arrowStyle = "ar1" arrowFillColor = "FF808080" lineColor = "FF0066FF" lineThickness = "2">
                     <jd2:lineType type = "ltBezier">
                        <jd2:edge>
                           <jd2:pt x = "182" y = "129" type = "substrate" speciesRef = "IRAK4"/>
                           <jd2:pt x = "248" y = "116" type = "controlPoint"/>
                           <jd2:pt x = "247" y = "119" type = "controlPoint"/>
                           <jd2:pt x = "308" y = "127" type = "product" speciesRef = "IRAK4_a"/>
                        </jd2:edge>
                     </jd2:lineType>
                  </jd2:display>
               </jd2:reaction>
               <jd2:reaction id = "J1" reversible = "false">
                  <jd2:listOfReactants>
                     <jd2:speciesReference species = "IRAK4_a" stoichiometry = "1"/>
                     <jd2:speciesReference species = "IRAK1" stoichiometry = "1"/>
                  </jd2:listOfReactants>
                  <jd2:listOfProducts>
                     <jd2:speciesReference species = "IRAK4_IRAK1" stoichiometry = "1"/>
                  </jd2:listOfProducts>
                  <jd2:listOfModifierEdges/>
                  <jd2:kineticLaw type = "builtin">
                     <jd2:rateEquation value = "immBiU"/>
                     <jd2:listOfSymbols>
                        <jd2:parameter id = "J1_k" value = "0.5"/>
                     </jd2:listOfSymbols>
                  </jd2:kineticLaw>
                  <jd2:display arrowStyle = "ar1" arrowFillColor = "FF808080" lineColor = "FF0066FF" lineThickness = "2">
                     <jd2:edgeCenter x = "387" y = "123"/>
                     <jd2:lineType type = "ltBezier">
                        <jd2:edge type = "substrate">
                           <jd2:pt x = "308" y = "127" type = "substrate" speciesRef = "IRAK4_a"/>
                           <jd2:pt x = "332" y = "129" type = "controlPoint"/>
                           <jd2:pt x = "388" y = "123" type = "controlPoint"/>
                           <jd2:pt x = "387" y = "123" type = "centerPoint"/>
                        </jd2:edge>
                        <jd2:edge type = "substrate">
                           <jd2:pt x = "447" y = "139" type = "substrate" speciesRef = "IRAK1"/>
                           <jd2:pt x = "408" y = "117" type = "controlPoint"/>
                           <jd2:pt x = "388" y = "123" type = "controlPoint"/>
                           <jd2:pt x = "387" y = "123" type = "centerPoint"/>
                        </jd2:edge>
                        <jd2:edge type = "product">
                           <jd2:pt x = "387" y = "123" type = "centerPoint"/>
                           <jd2:pt x = "386" y = "123" type = "controlPoint"/>
                           <jd2:pt x = "379" y = "141" type = "controlPoint"/>
                           <jd2:pt x = "363" y = "171" type = "product" speciesRef = "IRAK4_IRAK1"/>
                        </jd2:edge>
                     </jd2:lineType>
                  </jd2:display>
               </jd2:reaction>
               <jd2:reaction id = "J5" reversible = "false">
                  <jd2:listOfReactants>
                     <jd2:speciesReference species = "_Source_" stoichiometry = "1"/>
                  </jd2:listOfReactants>
                  <jd2:listOfProducts>
                     <jd2:speciesReference species = "IRAK1" stoichiometry = "1"/>
                  </jd2:listOfProducts>
                  <jd2:listOfModifierEdges/>
                  <jd2:kineticLaw type = "explicit">
                     <jd2:rateEquation value = "J5_k*_Source_"/>
                     <jd2:listOfSymbols>
                        <jd2:parameter id = "J5_k" value = "0.002"/>
                     </jd2:listOfSymbols>
                  </jd2:kineticLaw>
                  <jd2:display arrowStyle = "ar1" arrowFillColor = "FF808080" lineColor = "FF0066FF" lineThickness = "2">
                     <jd2:lineType type = "ltBezier">
                        <jd2:edge>
                           <jd2:pt x = "568" y = "127" type = "substrate" speciesRef = "_Source_"/>
                           <jd2:pt x = "513" y = "154" type = "controlPoint"/>
                           <jd2:pt x = "499" y = "156" type = "controlPoint"/>
                           <jd2:pt x = "447" y = "139" type = "product" speciesRef = "IRAK1"/>
                        </jd2:edge>
                     </jd2:lineType>
                  </jd2:display>
               </jd2:reaction>
               <jd2:reaction id = "J6" reversible = "false">
                  <jd2:listOfReactants>
                     <jd2:speciesReference species = "IRAK1_pp" stoichiometry = "1"/>
                  </jd2:listOfReactants>
                  <jd2:listOfProducts>
                     <jd2:speciesReference species = "_Waste_" stoichiometry = "1"/>
                  </jd2:listOfProducts>
                  <jd2:listOfModifierEdges/>
                  <jd2:kineticLaw type = "builtin">
                     <jd2:rateEquation value = "imm"/>
                     <jd2:listOfSymbols>
                        <jd2:parameter id = "J6_k" value = "0.7"/>
                     </jd2:listOfSymbols>
                  </jd2:kineticLaw>
                  <jd2:display arrowStyle = "ar1" arrowFillColor = "FF808080" lineColor = "FF0066FF" lineThickness = "2">
                     <jd2:lineType type = "ltBezier">
                        <jd2:edge>
                           <jd2:pt x = "463" y = "426" type = "substrate" speciesRef = "IRAK1_pp"/>
                           <jd2:pt x = "539" y = "404" type = "controlPoint"/>
                           <jd2:pt x = "535" y = "409" type = "controlPoint"/>
                           <jd2:pt x = "532" y = "533" type = "product" speciesRef = "_Waste_"/>
                        </jd2:edge>
                     </jd2:lineType>
                  </jd2:display>
               </jd2:reaction>
               <jd2:reaction id = "J7" reversible = "false">
                  <jd2:listOfReactants>
                     <jd2:speciesReference species = "IRAK4_IRAK1" stoichiometry = "1"/>
                     <jd2:speciesReference species = "ATP" stoichiometry = "1"/>
                  </jd2:listOfReactants>
                  <jd2:listOfProducts>
                     <jd2:speciesReference species = "IRAK4_IRAK1_p" stoichiometry = "1"/>
                     <jd2:speciesReference species = "ADP" stoichiometry = "1"/>
                  </jd2:listOfProducts>
                  <jd2:listOfModifierEdges/>
                  <jd2:kineticLaw type = "explicit">
                     <jd2:rateEquation value = "J7_k*IRAK4_IRAK1*ATP/(J7_k2+ATP)"/>
                     <jd2:listOfSymbols>
                        <jd2:parameter id = "J7_k" value = "7"/>
                        <jd2:parameter id = "J7_k2" value = "300"/>
                     </jd2:listOfSymbols>
                  </jd2:kineticLaw>
                  <jd2:display arrowStyle = "ar1" arrowFillColor = "FF808080" lineColor = "FF0066FF" lineThickness = "2">
                     <jd2:edgeCenter x = "345" y = "219"/>
                     <jd2:lineType type = "ltBezier">
                        <jd2:edge type = "substrate">
                           <jd2:pt x = "363" y = "171" type = "substrate" speciesRef = "IRAK4_IRAK1"/>
                           <jd2:pt x = "353" y = "189" type = "controlPoint"/>
                           <jd2:pt x = "346" y = "212" type = "controlPoint"/>
                           <jd2:pt x = "345" y = "219" type = "centerPoint"/>
                        </jd2:edge>
                        <jd2:edge type = "substrate">
                           <jd2:pt x = "487" y = "211" type = "substrate" speciesRef = "ATP"/>
                           <jd2:pt x = "423" y = "191" type = "controlPoint"/>
                           <jd2:pt x = "346" y = "212" type = "controlPoint"/>
                           <jd2:pt x = "345" y = "219" type = "centerPoint"/>
                        </jd2:edge>
                        <jd2:edge type = "product">
                           <jd2:pt x = "345" y = "219" type = "centerPoint"/>
                           <jd2:pt x = "344" y = "226" type = "controlPoint"/>
                           <jd2:pt x = "341" y = "237" type = "controlPoint"/>
                           <jd2:pt x = "328" y = "280" type = "product" speciesRef = "IRAK4_IRAK1_p"/>
                        </jd2:edge>
                        <jd2:edge type = "product">
                           <jd2:pt x = "345" y = "219" type = "centerPoint"/>
                           <jd2:pt x = "344" y = "226" type = "controlPoint"/>
                           <jd2:pt x = "416" y = "256" type = "controlPoint"/>
                           <jd2:pt x = "479" y = "331" type = "product" speciesRef = "ADP"/>
                        </jd2:edge>
                     </jd2:lineType>
                  </jd2:display>
               </jd2:reaction>
               <jd2:reaction id = "J10" reversible = "false">
                  <jd2:listOfReactants>
                     <jd2:speciesReference species = "ATP" stoichiometry = "1"/>
                     <jd2:speciesReference species = "IRAK4_IRAK1_p" stoichiometry = "1"/>
                  </jd2:listOfReactants>
                  <jd2:listOfProducts>
                     <jd2:speciesReference species = "ADP" stoichiometry = "1"/>
                     <jd2:speciesReference species = "IRAK4_IRAK1_pp" stoichiometry = "1"/>
                  </jd2:listOfProducts>
                  <jd2:listOfModifierEdges/>
                  <jd2:kineticLaw type = "explicit">
                     <jd2:rateEquation value = "J10_k*ATP*IRAK4_IRAK1_p/(J10_k2+ATP)"/>
                     <jd2:listOfSymbols>
                        <jd2:parameter id = "J10_k" value = "7"/>
                        <jd2:parameter id = "J10_k2" value = "300"/>
                     </jd2:listOfSymbols>
                  </jd2:kineticLaw>
                  <jd2:display arrowStyle = "ar1" arrowFillColor = "FF808080" lineColor = "FF0066FF" lineThickness = "2">
                     <jd2:edgeCenter x = "351" y = "335"/>
                     <jd2:lineType type = "ltBezier">
                        <jd2:edge type = "substrate">
                           <jd2:pt x = "487" y = "211" type = "substrate" speciesRef = "ATP"/>
                           <jd2:pt x = "434" y = "253" type = "controlPoint"/>
                           <jd2:pt x = "350" y = "330" type = "controlPoint"/>
                           <jd2:pt x = "351" y = "335" type = "centerPoint"/>
                        </jd2:edge>
                        <jd2:edge type = "substrate">
                           <jd2:pt x = "328" y = "280" type = "substrate" speciesRef = "IRAK4_IRAK1_p"/>
                           <jd2:pt x = "343" y = "312" type = "controlPoint"/>
                           <jd2:pt x = "350" y = "330" type = "controlPoint"/>
                           <jd2:pt x = "351" y = "335" type = "centerPoint"/>
                        </jd2:edge>
                        <jd2:edge type = "product">
                           <jd2:pt x = "351" y = "335" type = "centerPoint"/>
                           <jd2:pt x = "352" y = "340" type = "controlPoint"/>
                           <jd2:pt x = "426" y = "324" type = "controlPoint"/>
                           <jd2:pt x = "479" y = "331" type = "product" speciesRef = "ADP"/>
                        </jd2:edge>
                        <jd2:edge type = "product">
                           <jd2:pt x = "351" y = "335" type = "centerPoint"/>
                           <jd2:pt x = "352" y = "340" type = "controlPoint"/>
                           <jd2:pt x = "350" y = "345" type = "controlPoint"/>
                           <jd2:pt x = "350" y = "389" type = "product" speciesRef = "IRAK4_IRAK1_pp"/>
                        </jd2:edge>
                     </jd2:lineType>
                  </jd2:display>
               </jd2:reaction>
               <jd2:reaction id = "J9" reversible = "false">
                  <jd2:listOfReactants>
                     <jd2:speciesReference species = "IRAK4_IRAK1_pp" stoichiometry = "1"/>
                  </jd2:listOfReactants>
                  <jd2:listOfProducts>
                     <jd2:speciesReference species = "IRAK4" stoichiometry = "1"/>
                     <jd2:speciesReference species = "IRAK1_pp" stoichiometry = "1"/>
                  </jd2:listOfProducts>
                  <jd2:listOfModifierEdges/>
                  <jd2:kineticLaw type = "builtin">
                     <jd2:rateEquation value = "immUBi"/>
                     <jd2:listOfSymbols>
                        <jd2:parameter id = "J9_k" value = "0.4"/>
                     </jd2:listOfSymbols>
                  </jd2:kineticLaw>
                  <jd2:display arrowStyle = "ar1" arrowFillColor = "FF808080" lineColor = "FF0066FF" lineThickness = "2">
                     <jd2:edgeCenter x = "349" y = "456"/>
                     <jd2:lineType type = "ltBezier">
                        <jd2:edge type = "substrate">
                           <jd2:pt x = "350" y = "389" type = "substrate" speciesRef = "IRAK4_IRAK1_pp"/>
                           <jd2:pt x = "348" y = "442" type = "controlPoint"/>
                           <jd2:pt x = "340" y = "457" type = "controlPoint"/>
                           <jd2:pt x = "349" y = "456" type = "centerPoint"/>
                        </jd2:edge>
                        <jd2:edge type = "product">
                           <jd2:pt x = "349" y = "456" type = "centerPoint"/>
                           <jd2:pt x = "358" y = "455" type = "controlPoint"/>
                           <jd2:pt x = "180" y = "442" type = "controlPoint"/>
                           <jd2:pt x = "182" y = "129" type = "product" speciesRef = "IRAK4"/>
                        </jd2:edge>
                        <jd2:edge type = "product">
                           <jd2:pt x = "349" y = "456" type = "centerPoint"/>
                           <jd2:pt x = "358" y = "455" type = "controlPoint"/>
                           <jd2:pt x = "387" y = "454" type = "controlPoint"/>
                           <jd2:pt x = "463" y = "426" type = "product" speciesRef = "IRAK1_pp"/>
                        </jd2:edge>
                     </jd2:lineType>
                  </jd2:display>
               </jd2:reaction>
               <jd2:reaction id = "J8" reversible = "false">
                  <jd2:listOfReactants>
                     <jd2:speciesReference species = "IRAK1_pp" stoichiometry = "1"/>
                     <jd2:speciesReference species = "TRAF6" stoichiometry = "1"/>
                  </jd2:listOfReactants>
                  <jd2:listOfProducts>
                     <jd2:speciesReference species = "IRAK1_TRAF6" stoichiometry = "1"/>
                  </jd2:listOfProducts>
                  <jd2:listOfModifierEdges/>
                  <jd2:kineticLaw type = "builtin">
                     <jd2:rateEquation value = "rmmBiU"/>
                     <jd2:listOfSymbols>
                        <jd2:parameter id = "J8_k1" value = "2.5"/>
                        <jd2:parameter id = "J8_k2" value = "0.15"/>
                     </jd2:listOfSymbols>
                  </jd2:kineticLaw>
                  <jd2:display arrowStyle = "ar1" arrowFillColor = "FF808080" lineColor = "FF0066FF" lineThickness = "2">
                     <jd2:edgeCenter x = "649" y = "305"/>
                     <jd2:lineType type = "ltBezier">
                        <jd2:edge type = "substrate">
                           <jd2:pt x = "463" y = "426" type = "substrate" speciesRef = "IRAK1_pp"/>
                           <jd2:pt x = "536" y = "354" type = "controlPoint"/>
                           <jd2:pt x = "650" y = "313" type = "controlPoint"/>
                           <jd2:pt x = "649" y = "305" type = "centerPoint"/>
                        </jd2:edge>
                        <jd2:edge type = "substrate">
                           <jd2:pt x = "664" y = "392" type = "substrate" speciesRef = "TRAF6"/>
                           <jd2:pt x = "654" y = "377" type = "controlPoint"/>
                           <jd2:pt x = "650" y = "313" type = "controlPoint"/>
                           <jd2:pt x = "649" y = "305" type = "centerPoint"/>
                        </jd2:edge>
                        <jd2:edge type = "product">
                           <jd2:pt x = "649" y = "305" type = "centerPoint"/>
                           <jd2:pt x = "648" y = "297" type = "controlPoint"/>
                           <jd2:pt x = "654" y = "261" type = "controlPoint"/>
                           <jd2:pt x = "664" y = "200" type = "product" speciesRef = "IRAK1_TRAF6"/>
                        </jd2:edge>
                     </jd2:lineType>
                  </jd2:display>
               </jd2:reaction>
               <jd2:reaction id = "J11" reversible = "false">
                  <jd2:listOfReactants>
                     <jd2:speciesReference species = "_Source_" stoichiometry = "1"/>
                  </jd2:listOfReactants>
                  <jd2:listOfProducts>
                     <jd2:speciesReference species = "IL8" stoichiometry = "1"/>
                  </jd2:listOfProducts>
                  <jd2:listOfModifierEdges>
                     <jd2:modifierEdge>
                        <jd2:speciesReference species = "IRAK1_TRAF6"/>
                        <jd2:destinationReaction name = "J11" regulatorType = "rtPositive" relativePosition = "0.62280701754386" destinationArcId = "0"
                                                 destinationLineSegmentId = "0"/>
                        <jd2:display lineThickness = "2" lineColor = "FFFF0000" lineDashStyle = "dsSolid" positiveMarkerStyle = "rmEmptyCircle">
                           <jd2:lineType type = "ltLine">
                              <jd2:pt x = "664" y = "200" type = "modifier" speciesRef = "IRAK1_TRAF6"/>
                              <jd2:pt x = "605" y = "65"/>
                           </jd2:lineType>
                        </jd2:display>
                     </jd2:modifierEdge>
                  </jd2:listOfModifierEdges>
                  <jd2:kineticLaw type = "explicit">
                     <jd2:rateEquation value = "J11_k*_Source_*IRAK1_TRAF6"/>
                     <jd2:listOfSymbols>
                        <jd2:parameter id = "J11_k" value = "0.14"/>
                     </jd2:listOfSymbols>
                  </jd2:kineticLaw>
                  <jd2:display arrowStyle = "ar1" arrowFillColor = "FF808080" lineColor = "FF0066FF" lineThickness = "2">
                     <jd2:lineType type = "ltBezier">
                        <jd2:edge>
                           <jd2:pt x = "568" y = "127" type = "substrate" speciesRef = "_Source_"/>
                           <jd2:pt x = "627" y = "80" type = "controlPoint"/>
                           <jd2:pt x = "595" y = "54" type = "controlPoint"/>
                           <jd2:pt x = "569" y = "25" type = "product" speciesRef = "IL8"/>
                        </jd2:edge>
                     </jd2:lineType>
                  </jd2:display>
               </jd2:reaction>
               <jd2:reaction id = "J14" reversible = "false">
                  <jd2:listOfReactants>
                     <jd2:speciesReference species = "Stimulus" stoichiometry = "1"/>
                  </jd2:listOfReactants>
                  <jd2:listOfProducts>
                     <jd2:speciesReference species = "_Waste_" stoichiometry = "1"/>
                  </jd2:listOfProducts>
                  <jd2:listOfModifierEdges/>
                  <jd2:kineticLaw type = "builtin">
                     <jd2:rateEquation value = "imm"/>
                     <jd2:listOfSymbols>
                        <jd2:parameter id = "J14_k" value = "0.1"/>
                     </jd2:listOfSymbols>
                  </jd2:kineticLaw>
                  <jd2:display arrowStyle = "ar1" arrowFillColor = "FF808080" lineColor = "FF0066FF" lineThickness = "2">
                     <jd2:lineType type = "ltBezier">
                        <jd2:edge>
                           <jd2:pt x = "127" y = "30" type = "substrate" speciesRef = "Stimulus"/>
                           <jd2:pt x = "28" y = "464" type = "controlPoint"/>
                           <jd2:pt x = "134" y = "551" type = "controlPoint"/>
                           <jd2:pt x = "532" y = "533" type = "product" speciesRef = "_Waste_"/>
                        </jd2:edge>
                     </jd2:lineType>
                  </jd2:display>
               </jd2:reaction>
               <jd2:reaction id = "J15" reversible = "false">
                  <jd2:listOfReactants>
                     <jd2:speciesReference species = "IRAK1" stoichiometry = "1"/>
                  </jd2:listOfReactants>
                  <jd2:listOfProducts>
                     <jd2:speciesReference species = "_Waste_" stoichiometry = "1"/>
                  </jd2:listOfProducts>
                  <jd2:listOfModifierEdges/>
                  <jd2:kineticLaw type = "builtin">
                     <jd2:rateEquation value = "imm"/>
                     <jd2:listOfSymbols>
                        <jd2:parameter id = "J15_k" value = "0.005"/>
                     </jd2:listOfSymbols>
                  </jd2:kineticLaw>
                  <jd2:display arrowStyle = "ar1" arrowFillColor = "FF808080" lineColor = "FF0066FF" lineThickness = "2">
                     <jd2:lineType type = "ltBezier">
                        <jd2:edge>
                           <jd2:pt x = "447" y = "139" type = "substrate" speciesRef = "IRAK1"/>
                           <jd2:pt x = "598" y = "228" type = "controlPoint"/>
                           <jd2:pt x = "565" y = "317" type = "controlPoint"/>
                           <jd2:pt x = "532" y = "533" type = "product" speciesRef = "_Waste_"/>
                        </jd2:edge>
                     </jd2:lineType>
                  </jd2:display>
               </jd2:reaction>
               <jd2:reaction id = "J16" reversible = "false">
                  <jd2:listOfReactants>
                     <jd2:speciesReference species = "IL8" stoichiometry = "1"/>
                  </jd2:listOfReactants>
                  <jd2:listOfProducts>
                     <jd2:speciesReference species = "_Waste_" stoichiometry = "1"/>
                  </jd2:listOfProducts>
                  <jd2:listOfModifierEdges/>
                  <jd2:kineticLaw type = "builtin">
                     <jd2:rateEquation value = "imm"/>
                     <jd2:listOfSymbols>
                        <jd2:parameter id = "J16_k" value = "0.0005"/>
                     </jd2:listOfSymbols>
                  </jd2:kineticLaw>
                  <jd2:display arrowStyle = "ar1" arrowFillColor = "FF808080" lineColor = "FF0066FF" lineThickness = "2">
                     <jd2:lineType type = "ltBezier">
                        <jd2:edge>
                           <jd2:pt x = "569" y = "25" type = "substrate" speciesRef = "IL8"/>
                           <jd2:pt x = "842" y = "83" type = "controlPoint"/>
                           <jd2:pt x = "736" y = "488" type = "controlPoint"/>
                           <jd2:pt x = "532" y = "533" type = "product" speciesRef = "_Waste_"/>
                        </jd2:edge>
                     </jd2:lineType>
                  </jd2:display>
               </jd2:reaction>
            </jd2:listOfReactions>
         </jd2:JDesignerLayout>
      </annotation>
      <listOfCompartments>
         <compartment id = "compartment" size = "1"/>
         <compartment id = "cell" size = "1"/>
      </listOfCompartments>
      <listOfSpecies>
         <species id = "IRAK4_a" boundaryCondition = "false" initialConcentration = "0" compartment = "cell"/>
         <species id = "IRAK4_IRAK1" boundaryCondition = "false" initialConcentration = "0" compartment = "cell"/>
         <species id = "IRAK4_IRAK1_pp" boundaryCondition = "false" initialConcentration = "0" compartment = "cell"/>
         <species id = "IRAK1_pp" boundaryCondition = "false" initialConcentration = "0" compartment = "cell"/>
         <species id = "IRAK4_IRAK1_p" boundaryCondition = "false" initialConcentration = "0" compartment = "cell"/>
         <species id = "IRAK1" boundaryCondition = "false" initialConcentration = "0.08" compartment = "cell"/>
         <species id = "TRAF6" boundaryCondition = "false" initialConcentration = "0.1" compartment = "cell"/>
         <species id = "IL8" boundaryCondition = "false" initialConcentration = "0" compartment = "compartment"/>
         <species id = "IRAK1_TRAF6" boundaryCondition = "false" initialConcentration = "0" compartment = "cell"/>
         <species id = "IRAK4" boundaryCondition = "false" initialConcentration = "0.1" compartment = "cell"/>
         <species id = "Stimulus" boundaryCondition = "false" initialConcentration = "0.05" compartment = "compartment"/>
         <species id = "_Source_" boundaryCondition = "true" initialConcentration = "0.2" compartment = "compartment"/>
         <species id = "_Waste_" boundaryCondition = "true" initialConcentration = "10000" compartment = "compartment"/>
         <species id = "ATP" boundaryCondition = "true" initialConcentration = "3000" compartment = "compartment"/>
         <species id = "ADP" boundaryCondition = "true" initialConcentration = "3000" compartment = "compartment"/>
      </listOfSpecies>
      <listOfParameters>
         <parameter id = "J6_k" value = "0.7"/>
         <parameter id = "J0_k" value = "0.12"/>
         <parameter id = "J0_k2" value = "0.1"/>
         <parameter id = "J1_k" value = "0.5"/>
         <parameter id = "J8_k1" value = "2.5"/>
         <parameter id = "J8_k2" value = "0.15"/>
         <parameter id = "J9_k" value = "0.4"/>
         <parameter id = "J14_k" value = "0.1"/>
         <parameter id = "J15_k" value = "0.005"/>
         <parameter id = "J11_k" value = "0.14"/>
         <parameter id = "J16_k" value = "0.0005"/>
         <parameter id = "J5_k" value = "0.002"/>
         <parameter id = "J7_k" value = "7"/>
         <parameter id = "J7_k2" value = "300"/>
         <parameter id = "J10_k" value = "7"/>
         <parameter id = "J10_k2" value = "300"/>
      </listOfParameters>
      <listOfReactions>
         <reaction id = "J0" reversible = "false">
            <listOfReactants>
               <speciesReference species = "IRAK4" stoichiometry = "1"/>
            </listOfReactants>
            <listOfProducts>
               <speciesReference species = "IRAK4_a" stoichiometry = "1"/>
            </listOfProducts>
            <listOfModifiers>
               <modifierSpeciesReference species = "Stimulus"/>
               <modifierSpeciesReference species = "IL8"/>
            </listOfModifiers>
            <kineticLaw>
               <math xmlns = "http://www.w3.org/1998/Math/MathML">
                  <apply>
                     <plus/>
                     <apply>
                        <times/>
                        <ci>
                              J0_k
                        </ci>
                        <ci>
                              IRAK4
                        </ci>
                        <ci>
                              Stimulus
                        </ci>
                     </apply>
                     <apply>
                        <times/>
                        <ci>
                              J0_k2
                        </ci>
                        <ci>
                              IL8
                        </ci>
                        <ci>
                              IRAK4
                        </ci>
                     </apply>
                  </apply>
               </math>
            </kineticLaw>
         </reaction>
         <reaction id = "J1" reversible = "false">
            <listOfReactants>
               <speciesReference species = "IRAK4_a" stoichiometry = "1"/>
               <speciesReference species = "IRAK1" stoichiometry = "1"/>
            </listOfReactants>
            <listOfProducts>
               <speciesReference species = "IRAK4_IRAK1" stoichiometry = "1"/>
            </listOfProducts>
            <kineticLaw>
               <math xmlns = "http://www.w3.org/1998/Math/MathML">
                  <apply>
                     <times/>
                     <ci>
                           J1_k
                     </ci>
                     <ci>
                           IRAK4_a
                     </ci>
                     <ci>
                           IRAK1
                     </ci>
                  </apply>
               </math>
            </kineticLaw>
         </reaction>
         <reaction id = "J5" reversible = "false">
            <listOfReactants>
               <speciesReference species = "_Source_" stoichiometry = "1"/>
            </listOfReactants>
            <listOfProducts>
               <speciesReference species = "IRAK1" stoichiometry = "1"/>
            </listOfProducts>
            <kineticLaw>
               <math xmlns = "http://www.w3.org/1998/Math/MathML">
                  <apply>
                     <times/>
                     <ci>
                           J5_k
                     </ci>
                     <ci>
                           _Source_
                     </ci>
                  </apply>
               </math>
            </kineticLaw>
         </reaction>
         <reaction id = "J6" reversible = "false">
            <listOfReactants>
               <speciesReference species = "IRAK1_pp" stoichiometry = "1"/>
            </listOfReactants>
            <listOfProducts>
               <speciesReference species = "_Waste_" stoichiometry = "1"/>
            </listOfProducts>
            <kineticLaw>
               <math xmlns = "http://www.w3.org/1998/Math/MathML">
                  <apply>
                     <times/>
                     <ci>
                           J6_k
                     </ci>
                     <ci>
                           IRAK1_pp
                     </ci>
                  </apply>
               </math>
            </kineticLaw>
         </reaction>
         <reaction id = "J7" reversible = "false">
            <listOfReactants>
               <speciesReference species = "IRAK4_IRAK1" stoichiometry = "1"/>
               <speciesReference species = "ATP" stoichiometry = "1"/>
            </listOfReactants>
            <listOfProducts>
               <speciesReference species = "IRAK4_IRAK1_p" stoichiometry = "1"/>
               <speciesReference species = "ADP" stoichiometry = "1"/>
            </listOfProducts>
            <kineticLaw>
               <math xmlns = "http://www.w3.org/1998/Math/MathML">
                  <apply>
                     <divide/>
                     <apply>
                        <times/>
                        <ci>
                              J7_k
                        </ci>
                        <ci>
                              IRAK4_IRAK1
                        </ci>
                        <ci>
                              ATP
                        </ci>
                     </apply>
                     <apply>
                        <plus/>
                        <ci>
                              J7_k2
                        </ci>
                        <ci>
                              ATP
                        </ci>
                     </apply>
                  </apply>
               </math>
            </kineticLaw>
         </reaction>
         <reaction id = "J10" reversible = "false">
            <listOfReactants>
               <speciesReference species = "ATP" stoichiometry = "1"/>
               <speciesReference species = "IRAK4_IRAK1_p" stoichiometry = "1"/>
            </listOfReactants>
            <listOfProducts>
               <speciesReference species = "ADP" stoichiometry = "1"/>
               <speciesReference species = "IRAK4_IRAK1_pp" stoichiometry = "1"/>
            </listOfProducts>
            <kineticLaw>
               <math xmlns = "http://www.w3.org/1998/Math/MathML">
                  <apply>
                     <divide/>
                     <apply>
                        <times/>
                        <ci>
                              J10_k
                        </ci>
                        <ci>
                              ATP
                        </ci>
                        <ci>
                              IRAK4_IRAK1_p
                        </ci>
                     </apply>
                     <apply>
                        <plus/>
                        <ci>
                              J10_k2
                        </ci>
                        <ci>
                              ATP
                        </ci>
                     </apply>
                  </apply>
               </math>
            </kineticLaw>
         </reaction>
         <reaction id = "J9" reversible = "false">
            <listOfReactants>
               <speciesReference species = "IRAK4_IRAK1_pp" stoichiometry = "1"/>
            </listOfReactants>
            <listOfProducts>
               <speciesReference species = "IRAK4" stoichiometry = "1"/>
               <speciesReference species = "IRAK1_pp" stoichiometry = "1"/>
            </listOfProducts>
            <kineticLaw>
               <math xmlns = "http://www.w3.org/1998/Math/MathML">
                  <apply>
                     <times/>
                     <ci>
                           J9_k
                     </ci>
                     <ci>
                           IRAK4_IRAK1_pp
                     </ci>
                  </apply>
               </math>
            </kineticLaw>
         </reaction>
         <reaction id = "J8" reversible = "false">
            <listOfReactants>
               <speciesReference species = "IRAK1_pp" stoichiometry = "1"/>
               <speciesReference species = "TRAF6" stoichiometry = "1"/>
            </listOfReactants>
            <listOfProducts>
               <speciesReference species = "IRAK1_TRAF6" stoichiometry = "1"/>
            </listOfProducts>
            <kineticLaw>
               <math xmlns = "http://www.w3.org/1998/Math/MathML">
                  <apply>
                     <minus/>
                     <apply>
                        <times/>
                        <ci>
                              J8_k1
                        </ci>
                        <ci>
                              IRAK1_pp
                        </ci>
                        <ci>
                              TRAF6
                        </ci>
                     </apply>
                     <apply>
                        <times/>
                        <ci>
                              J8_k2
                        </ci>
                        <ci>
                              IRAK1_TRAF6
                        </ci>
                     </apply>
                  </apply>
               </math>
            </kineticLaw>
         </reaction>
         <reaction id = "J11" reversible = "false">
            <listOfReactants>
               <speciesReference species = "_Source_" stoichiometry = "1"/>
            </listOfReactants>
            <listOfProducts>
               <speciesReference species = "IL8" stoichiometry = "1"/>
            </listOfProducts>
            <listOfModifiers>
               <modifierSpeciesReference species = "IRAK1_TRAF6"/>
            </listOfModifiers>
            <kineticLaw>
               <math xmlns = "http://www.w3.org/1998/Math/MathML">
                  <apply>
                     <times/>
                     <ci>
                           J11_k
                     </ci>
                     <ci>
                           _Source_
                     </ci>
                     <ci>
                           IRAK1_TRAF6
                     </ci>
                  </apply>
               </math>
            </kineticLaw>
         </reaction>
         <reaction id = "J14" reversible = "false">
            <listOfReactants>
               <speciesReference species = "Stimulus" stoichiometry = "1"/>
            </listOfReactants>
            <listOfProducts>
               <speciesReference species = "_Waste_" stoichiometry = "1"/>
            </listOfProducts>
            <kineticLaw>
               <math xmlns = "http://www.w3.org/1998/Math/MathML">
                  <apply>
                     <times/>
                     <ci>
                           J14_k
                     </ci>
                     <ci>
                           Stimulus
                     </ci>
                  </apply>
               </math>
            </kineticLaw>
         </reaction>
         <reaction id = "J15" reversible = "false">
            <listOfReactants>
               <speciesReference species = "IRAK1" stoichiometry = "1"/>
            </listOfReactants>
            <listOfProducts>
               <speciesReference species = "_Waste_" stoichiometry = "1"/>
            </listOfProducts>
            <kineticLaw>
               <math xmlns = "http://www.w3.org/1998/Math/MathML">
                  <apply>
                     <times/>
                     <ci>
                           J15_k
                     </ci>
                     <ci>
                           IRAK1
                     </ci>
                  </apply>
               </math>
            </kineticLaw>
         </reaction>
         <reaction id = "J16" reversible = "false">
            <listOfReactants>
               <speciesReference species = "IL8" stoichiometry = "1"/>
            </listOfReactants>
            <listOfProducts>
               <speciesReference species = "_Waste_" stoichiometry = "1"/>
            </listOfProducts>
            <kineticLaw>
               <math xmlns = "http://www.w3.org/1998/Math/MathML">
                  <apply>
                     <times/>
                     <ci>
                           J16_k
                     </ci>
                     <ci>
                           IL8
                     </ci>
                  </apply>
               </math>
            </kineticLaw>
         </reaction>
      </listOfReactions>
   </model>
</sbml>
